# Supplementary material for: Prognostic significance of different molecular typing methods and immune status based on RNA sequencing in HR-positive and HER2-negative early-stage breast cancer
Source: BMC Cancer. 2022 May 14;22:548. doi: 10.1186/s12885-022-09656-4 (PMC9107692; doi:10.1186/s12885-022-09656-4)
Supplement: Supplementary file 3 — Additional file 3. [file 12885_2022_9656_MOESM3_ESM.xlsx]

## Sheet: Median
Fig	Variable	median
fig1.a	RS=RS low-risk	#N/A
fig1.a	RS=RS medium-risk	#N/A
fig1.a	RS=RS high-risk	21
fig1.b	ROR=ROR low-risk	#N/A
fig1.b	ROR=ROR medium-risk	#N/A
fig1.b	ROR=ROR high-risk	17.5
fig1.c	RS=RS low-risk	#N/A
fig1.c	RS=RS medium-risk	#N/A
fig1.c	RS=RS high-risk	#N/A
fig1.d	ROR=ROR low-risk	#N/A
fig1.d	ROR=ROR medium-risk	#N/A
fig1.d	ROR=ROR high-risk	42
fig2.b	Luminal A	#N/A
fig2.b	Luminal B	54
fig2.b	Non-luminal	28
fig2.c	PAM50 subtype=Luminal A	#N/A
fig2.c	PAM50 subtype=Luminal B	#N/A
fig2.c	PAM50 subtype=Non-luminal	#N/A
fig4.c	modified IHC subtype=Non-basal-like	#N/A
fig4.c	modified IHC subtype=Basal-like	18
fig4.d	modified IHC subtype=Non-basal-like	#N/A
fig4.d	modified IHC subtype=Basal-like	42
fig4.e	IHC basal-like marker negative	#N/A
fig4.e	IHC basal-like marker positive	#N/A
fig4.f	IHC basal-like marker negative	#N/A
fig4.f	IHC basal-like marker positive	#N/A
fig5.a	tils=TILs-low	#N/A
fig5.a	tils=TILs-high	24
fig5.b	tils=TILs-low	#N/A
fig5.b	tils=TILs-high	#N/A
fig5.c	immune=i-weak	#N/A
fig5.c	immune=i-strong	#N/A
fig5.d	immune=i-weak	#N/A
fig5.d	immune=i-strong	#N/A
sup fig2.a	PAM50 subtype=Luminal A	#N/A
sup fig2.a	PAM50 subtype=Luminal B	54
sup fig2.a	PAM50 subtype=Basal	18
sup fig2.b	PAM50 subtype=Luminal A	#N/A
sup fig2.b	PAM50 subtype=Luminal B	#N/A
sup fig2.b	PAM50 subtype=Basal	42

## Sheet: HR
		exp(coef)	exp(-coef)	lower .95	upper .95
Fig 1a
	RS medium-risk	1.25169	0.798921	0.489597	3.20003
	RS high-risk	4.17327	0.23962	1.38072	12.6139
Fig 1b
	ROR medium-risk	0.870637	1.14858	0.276242	2.744
	ROR high-risk	4.11128	0.243233	1.05137	16.0768
Fig
Fig 1c
	RS medium-risk	1.02303	0.97749	0.281304	3.72048
	RS high-risk	2.07399	0.482162	0.453939	9.47584
Fig 1d
	ROR medium-risk	0.870637	1.14858	0.276242	2.744
	ROR high-risk	4.11128	0.243233	1.05137	16.0768
Fig 2b
	PAM50 subtype Luminal B	2.84447	0.35156	1.17561	6.88236
	PAM50 subtype Non-luminal	4.664	0.214408	1.6481	13.1988
Fig 2c
	PAM50 subtype Luminal B	0.774923	1.29045	0.169736	3.53788
	PAM50 subtype Non-luminal	2.71219	0.368706	0.741306	9.92297
Fig 4c
	modified IHC Basal-like	2.41164	0.414656	0.719434	8.08414
Fig 4d
	modified IHC Basal-like	4.01249	0.249222	1.12626	14.2952
Fig 4e
	IHC basal-like marker positive	1.68655	0.592926	0.63455	4.48263
Fig 4f
	IHC basal-like marker positive	3.54291	0.282254	1.20536	10.4136
Fig 5a
	TILs-high	2.38809	0.418744	0.956932	5.95966
Fig 5b
	TILs-high	3.39375	0.294659	1.15971	9.93139
Fig 5c
	immune i-strong	1.89079	0.528878	0.867625	4.12056
Fig 5d
	immune i-strong	2.7536	0.363161	0.997975	7.59768
Sup Fig 2
	PAM50 subtype Luminal B	2.84318	0.351719	1.17504	6.87949
	PAM50 subtype Basal	3.49911	0.285787	0.989254	12.3768
Sup Fig 2b
	PAM50 subtype Luminal B	0.775022	1.29029	0.169758	3.53832
	PAM50 subtype Basal	3.73163	0.26798	1.02097	13.639
